# Supplementary material for: Electrospun Amorphous Indium Gallium Zinc Oxide (IGZO) Nanofibers for Highly Selective H2S Gas Sensing
Source: Sensors (Basel). 2026 Mar 19;26(6):1936. doi: 10.3390/s26061936 (PMC13030730; doi:10.3390/s26061936)
Supplement: Supplementary file 1 [file sensors-26-01936-s001.zip]

Archive with 1 entries (1 files):
- sensors-4195636-supplementary.pdf
